# Supplementary material for: A Radio Channel Model for D2D Communications Blocked by Single Trees in Forest Environments
Source: Sensors (Basel). 2019 Oct 23;19(21):4606. doi: 10.3390/s19214606 (PMC6864777; doi:10.3390/s19214606)
Supplement: Supplementary file 1 [file sensors-19-04606-s001.zip]

Archive with 3 entries (2 files):
- Suplementary material-datasets/
- Suplementary material-datasets/DS_meas.txt
- Suplementary material-datasets/DS_sim.txt
