# Supplementary material for: A Radio Channel Model for D2D Communications Blocked by Single Trees in Forest Environments
Source: Sensors (Basel). 2019 Oct 23;19(21):4606. doi: 10.3390/s19214606 (PMC6864777; doi:10.3390/s19214606)
Supplement: Supplementary file 1 [file sensors-19-04606-s001.zip › Suplementary material-datasets/DS_meas.txt]

   4.0000000e+00  -4.2312257e+01  -4.2451917e+01
   4.1000000e+00  -4.2349074e+01  -3.7271789e+01
   4.2000000e+00  -4.2815026e+01  -3.7209157e+01
   4.3000000e+00  -4.1098860e+01  -3.9197513e+01
   4.4000000e+00  -3.6142652e+01  -3.7527492e+01
   4.5000000e+00  -3.8298742e+01  -3.7223069e+01
   4.6000000e+00  -3.8526626e+01  -3.8111618e+01
   4.7000000e+00  -3.6697553e+01  -3.8034891e+01
   4.8000000e+00  -3.8534646e+01  -3.7343950e+01
   4.9000000e+00  -3.6657676e+01  -3.5249024e+01
   5.0000000e+00  -3.5837512e+01  -3.3008690e+01
   5.1000000e+00  -3.3773879e+01  -3.1666820e+01
   5.2000000e+00  -3.2574363e+01  -3.1170881e+01
   5.3000000e+00  -3.1334838e+01  -3.0968538e+01
   5.4000000e+00  -3.1785315e+01  -3.0801023e+01
   5.5000000e+00  -3.1334831e+01  -3.0590021e+01
   5.6000000e+00  -3.1103536e+01  -3.0384347e+01
   5.7000000e+00  -3.2898581e+01  -3.0183645e+01
   5.8000000e+00  -3.1865409e+01  -3.0071669e+01
   5.9000000e+00  -3.2317083e+01  -3.0019112e+01
   6.0000000e+00  -3.2235790e+01  -3.0020860e+01
   6.1000000e+00  -3.2321747e+01  -3.0099950e+01
   6.2000000e+00  -3.2349477e+01  -3.0190526e+01
   6.3000000e+00  -3.2714229e+01  -3.0283553e+01
   6.4000000e+00  -3.1357450e+01  -3.0359882e+01
   6.5000000e+00  -3.2537619e+01  -3.0430201e+01
   6.6000000e+00  -3.0947777e+01  -3.0494046e+01
   6.7000000e+00  -3.3359074e+01  -3.0569119e+01
   6.8000000e+00  -3.1833342e+01  -3.0632923e+01
   6.9000000e+00  -3.1779222e+01  -3.0675496e+01
   7.0000000e+00  -3.2947696e+01  -3.0709495e+01
   7.1000000e+00  -3.2105346e+01  -3.0823975e+01
   7.2000000e+00  -3.3109388e+01  -3.0969535e+01
   7.3000000e+00  -3.2767458e+01  -3.1149186e+01
   7.4000000e+00  -3.3466467e+01  -3.1342086e+01
   7.5000000e+00  -3.2216150e+01  -3.1507651e+01
   7.6000000e+00  -3.3397690e+01  -3.1718394e+01
   7.7000000e+00  -3.2596830e+01  -3.1860984e+01
   7.8000000e+00  -3.4432559e+01  -3.2025053e+01
   7.9000000e+00  -3.3939450e+01  -3.2089872e+01
   8.0000000e+00  -3.5464305e+01  -3.2196099e+01
   8.1000000e+00  -3.5169959e+01  -3.2320001e+01
   8.2000000e+00  -3.4169962e+01  -3.2396131e+01
   8.3000000e+00  -3.5996619e+01  -3.2507628e+01
   8.4000000e+00  -3.3699455e+01  -3.2572113e+01
   8.5000000e+00  -3.7507360e+01  -3.2607811e+01
