# Supplementary material for: A Radio Channel Model for D2D Communications Blocked by Single Trees in Forest Environments
Source: Sensors (Basel). 2019 Oct 23;19(21):4606. doi: 10.3390/s19214606 (PMC6864777; doi:10.3390/s19214606)
Supplement: Supplementary file 1 [file sensors-19-04606-s001.zip › Suplementary material-datasets/DS_sim.txt]

   1.0000000e+00   0.0000000e+00   2.4319818e-01
   1.1000000e+00  -6.8978882e-01  -3.1990225e-01
   1.2000000e+00  -1.4031223e+01  -1.1482344e+01
   1.3000000e+00  -2.3194235e+01  -7.5869474e+00
   1.4000000e+00  -2.5851445e-01  -9.4970683e+00
   1.5000000e+00  -8.3598641e+00  -4.9615385e+00
   1.6000000e+00  -8.0699953e+00  -6.0340576e+00
   1.7000000e+00  -5.8684943e+00  -7.8990314e+00
   1.8000000e+00  -5.6765479e+00  -6.1875509e+00
   1.9000000e+00  -8.9482717e+00  -1.6382689e+01
   2.0000000e+00  -1.1332008e+01  -1.3963426e+01
   2.1000000e+00  -7.7203183e+00  -1.0460519e+01
   2.2000000e+00  -1.1513443e+01  -1.5272616e+01
   2.3000000e+00  -4.7062985e+00  -9.7548505e+00
   2.4000000e+00  -3.7001784e+01  -3.5497706e+01
   2.5000000e+00  -3.4211047e+01  -3.2650351e+01
   2.6000000e+00  -3.2622315e+01  -3.1928838e+01
   2.7000000e+00  -3.1326780e+01  -3.0904618e+01
   2.8000000e+00  -3.0951594e+01  -3.3062204e+01
   2.9000000e+00  -3.0810448e+01  -3.1984101e+01
   3.0000000e+00  -3.2971173e+01  -3.2711863e+01
   3.1000000e+00  -3.1307043e+01  -3.1269448e+01
   3.2000000e+00  -3.2780602e+01  -3.1376241e+01
   3.3000000e+00  -3.2737498e+01  -3.1392630e+01
   3.4000000e+00  -3.2222841e+01  -3.1566905e+01
   3.5000000e+00  -3.2500487e+01  -3.1547826e+01
   3.6000000e+00  -3.3273250e+01  -3.1509526e+01
   3.7000000e+00  -3.5397339e+01  -3.2998173e+01
   3.8000000e+00  -4.0736359e+01  -4.1356928e+01
   3.9000000e+00  -5.2083529e+01  -5.2554649e+01
   4.0000000e+00  -4.3725661e+01  -5.0535779e+01
   4.1000000e+00  -4.1805553e+01  -5.4851018e+01
   4.2000000e+00  -4.1369539e+01  -4.1283258e+01
   4.3000000e+00  -3.6260926e+01  -5.1995701e+01
   4.4000000e+00  -5.2445635e+01  -3.0836182e+01
   4.5000000e+00  -2.9066978e+01  -2.2776163e+01
   4.6000000e+00  -3.1129831e+01  -4.4389642e+01
   4.7000000e+00  -3.7103042e+01  -3.9588829e+01
   4.8000000e+00  -3.0970506e+01  -2.4986544e+01
   4.9000000e+00  -3.1690459e+01  -3.0170260e+01
   5.0000000e+00  -3.1675150e+01  -2.7151535e+01
   5.1000000e+00  -3.3513517e+01  -2.8612559e+01
   5.2000000e+00  -2.9402387e+01  -2.4976419e+01
   5.3000000e+00  -3.6788309e+01  -3.0493158e+01
   5.4000000e+00  -2.6064117e+01  -2.4973951e+01
   5.5000000e+00  -2.8886831e+01  -2.3405754e+01
   5.6000000e+00  -2.7588431e+01  -2.2027023e+01
   5.7000000e+00  -3.1919645e+01  -2.9874106e+01
   5.8000000e+00  -4.4822138e+01  -4.1127158e+01
   5.9000000e+00  -2.8698064e+01  -3.5847204e+01
   6.0000000e+00  -2.8246710e+01  -2.6520988e+01
   6.1000000e+00  -4.6195667e+01  -2.7159059e+01
   6.2000000e+00  -4.3593988e+01  -2.4527466e+01
   6.3000000e+00  -2.9579796e+01  -3.3267584e+01
   6.4000000e+00  -2.5567783e+01  -3.2922164e+01
   6.5000000e+00  -3.0743717e+01  -2.4417505e+01
   6.6000000e+00  -2.5235484e+01  -3.2562735e+01
   6.7000000e+00  -2.8177592e+01  -2.3257835e+01
   6.8000000e+00  -2.3977022e+01  -2.5286912e+01
   6.9000000e+00  -2.5690485e+01  -2.5738101e+01
   7.0000000e+00  -3.0619180e+01  -3.3614232e+01
   7.1000000e+00  -2.9799823e+01  -3.9050508e+01
   7.2000000e+00  -3.0098911e+01  -3.7078665e+01
   7.3000000e+00  -2.4658457e+01  -2.5717033e+01
   7.4000000e+00  -2.8109736e+01  -3.4843484e+01
   7.5000000e+00  -3.6416442e+01  -3.6187320e+01
   7.6000000e+00  -2.8730321e+01  -2.2200623e+01
   7.7000000e+00  -3.5260613e+01  -2.5907934e+01
   7.8000000e+00  -3.4681938e+01  -2.5500434e+01
   7.9000000e+00  -2.9415920e+01  -2.6138035e+01
   8.0000000e+00  -2.9606940e+01  -3.2904205e+01
